# Supplementary material for: Typhlomystaxuansis (Rodentia, Platacanthomyidae): new species of the genus from northern Vietnam with notes on conservation status and distribution
Source: Biodivers Data J. 2024 Oct 29;12:e133363. doi: 10.3897/BDJ.12.e133363 (PMC11538849; doi:10.3897/BDJ.12.e133363)
Supplement: XML Treatment for Typhlomys taxuansis [file BDJ.12.e133363-treatment1.xml]

<!DOCTYPE tp:taxon-treatment
  PUBLIC "-//TaxonX//DTD Taxonomic Treatment Publishing DTD v0 20100105//EN" "tax-treatment-NSO.dtd">
<tp:taxon-treatment xmlns:tp="http://www.plazi.org/taxpub"><tp:treatment-meta><mixed-citation publication-type="journal"><person-group><name><surname>Balakirev</surname><given-names>Alexander E</given-names></name><name><surname>Phuong</surname><given-names>Bui Xuan</given-names></name><name><surname>Rozhnov</surname><given-names>Viatcheslav V</given-names></name></person-group><article-title><italic><tp:taxon-name><tp:taxon-name-part taxon-name-part-type="genus" reg="Typhlomys">Typhlomys</tp:taxon-name-part><tp:taxon-name-part taxon-name-part-type="species" reg="taxuansis">taxuansis</tp:taxon-name-part></tp:taxon-name></italic> (<tp:taxon-name><tp:taxon-name-part taxon-name-part-type="order">Rodentia</tp:taxon-name-part></tp:taxon-name>, <tp:taxon-name><tp:taxon-name-part taxon-name-part-type="family">Platacanthomyidae</tp:taxon-name-part></tp:taxon-name>): new species of the genus from northern Vietnam with notes on conservation status and distribution</article-title><source>Biodivers Data J</source><day>29</day><month>10</month><year>2024</year><volume>12</volume><pub-id pub-id-type="doi">10.3897/BDJ.12.e133363</pub-id></mixed-citation></tp:treatment-meta><tp:nomenclature><tp:taxon-name>
            <object-id xmlns:xlink="http://www.w3.org/1999/xlink" content-type="arpha" xlink:type="simple">B35EB204-2034-5FFB-A16C-95F95F930450</object-id>
            <tp:taxon-name-part taxon-name-part-type="genus">Typhlomys</tp:taxon-name-part>
            <tp:taxon-name-part taxon-name-part-type="species">taxuansis</tp:taxon-name-part>
            <object-id xmlns:xlink="http://www.w3.org/1999/xlink" content-type="zoobank" xlink:type="simple" object-id-type="ZooBank">B6350DEA-E691-45AC-A1EF-C8BC73327045</object-id>
          </tp:taxon-name><tp:taxon-status xmlns:xlink="http://www.w3.org/1999/xlink" xlink:type="simple">sp. nov.</tp:taxon-status><tp:nomenclature-citation-list><tp:nomenclature-citation><tp:taxon-name>
                <tp:taxon-name-part taxon-name-part-type="genus" reg="Typhlomys"/>
                <tp:taxon-name-part taxon-name-part-type="species" reg="taxuansis"/>
              </tp:taxon-name><comment><bold>Holotype</bold>: ZMMU S-210284 skull and flat skin (field number: BY-60), adult female (Figs. 2 and 4) collected on 25 November 2023, by Alexander E. Balakirev and Bui Xuan Phuong. The specimen deposited at the Zoological Museum of Moscow State University, Moscow, Russia, is shown in Fig. <xref ref-type="fig" rid="F11845538">4</xref>.</comment></tp:nomenclature-citation></tp:nomenclature-citation-list></tp:nomenclature><tp:treatment-sec sec-type="materials"><title>Materials</title><list list-type="alpha-lower" list-content="occurrences"><list-item><p><bold>Type status:</bold> <named-content xmlns:xlink="http://www.w3.org/1999/xlink" content-type="dwc:typeStatus" xlink:type="simple">Holotype</named-content>. <bold>Occurrence:</bold> catalogNumber: <named-content xmlns:xlink="http://www.w3.org/1999/xlink" content-type="dwc:catalogNumber" xlink:type="simple">ZMMU S-210284</named-content>; recordNumber: <named-content xmlns:xlink="http://www.w3.org/1999/xlink" content-type="dwc:recordNumber" xlink:type="simple">BY-60</named-content>; recordedBy: <named-content xmlns:xlink="http://www.w3.org/1999/xlink" content-type="dwc:recordedBy" xlink:type="simple">Alexander E. Balakirev</named-content>; individualCount: <named-content xmlns:xlink="http://www.w3.org/1999/xlink" content-type="dwc:individualCount" xlink:type="simple">1</named-content>; sex: <named-content xmlns:xlink="http://www.w3.org/1999/xlink" content-type="dwc:sex" xlink:type="simple">female</named-content>; lifeStage: <named-content xmlns:xlink="http://www.w3.org/1999/xlink" content-type="dwc:lifeStage" xlink:type="simple">adult</named-content>; occurrenceStatus: <named-content xmlns:xlink="http://www.w3.org/1999/xlink" content-type="dwc:occurrenceStatus" xlink:type="simple">present</named-content>; preparations: <named-content xmlns:xlink="http://www.w3.org/1999/xlink" content-type="dwc:preparations" xlink:type="simple">skin; skull</named-content>; disposition: <named-content xmlns:xlink="http://www.w3.org/1999/xlink" content-type="dwc:disposition" xlink:type="simple">in collection</named-content>; associatedSequences: <named-content xmlns:xlink="http://www.w3.org/1999/xlink" content-type="dwc:associatedSequences" xlink:type="simple">GenBank: <ext-link ext-link-type="uri" xlink:href="https://www.ncbi.nlm.nih.gov/nuccore/PP987021" xlink:type="simple">PP987021</ext-link>-<ext-link ext-link-type="uri" xlink:href="https://www.ncbi.nlm.nih.gov/nuccore/PP987022" xlink:type="simple">PP987022</ext-link> and <ext-link ext-link-type="uri" xlink:href="https://www.ncbi.nlm.nih.gov/nuccore/PP987159" xlink:type="simple">PP987159</ext-link></named-content>; occurrenceID: <named-content xmlns:xlink="http://www.w3.org/1999/xlink" content-type="dwc:occurrenceID" xlink:type="simple">D570D565-0C0F-566C-8D44-DE2C3E91708F</named-content>; <bold>Taxon:</bold> scientificName: <named-content xmlns:xlink="http://www.w3.org/1999/xlink" content-type="dwc:scientificName" xlink:type="simple"><italic><tp:taxon-name><tp:taxon-name-part taxon-name-part-type="genus" reg="Typhlomys">Typhlomys</tp:taxon-name-part><tp:taxon-name-part taxon-name-part-type="species" reg="taxuansis">taxuansis</tp:taxon-name-part></tp:taxon-name></italic></named-content>; <bold>Location:</bold> higherGeographyID: <named-content xmlns:xlink="http://www.w3.org/1999/xlink" content-type="dwc:higherGeographyID" xlink:type="simple">Ta Xua Nature Reserve, prov Son La, Vietnam</named-content>; higherGeography: <named-content xmlns:xlink="http://www.w3.org/1999/xlink" content-type="dwc:higherGeography" xlink:type="simple">Asia</named-content>; continent: <named-content xmlns:xlink="http://www.w3.org/1999/xlink" content-type="dwc:continent" xlink:type="simple">Asia</named-content>; country: <named-content xmlns:xlink="http://www.w3.org/1999/xlink" content-type="dwc:country" xlink:type="simple">Vietnam</named-content>; countryCode: <named-content xmlns:xlink="http://www.w3.org/1999/xlink" content-type="dwc:countryCode" xlink:type="simple">VN</named-content>; stateProvince: <named-content xmlns:xlink="http://www.w3.org/1999/xlink" content-type="dwc:stateProvince" xlink:type="simple">Son La</named-content>; county: <named-content xmlns:xlink="http://www.w3.org/1999/xlink" content-type="dwc:county" xlink:type="simple">Bac Yen</named-content>; locality: <named-content xmlns:xlink="http://www.w3.org/1999/xlink" content-type="dwc:locality" xlink:type="simple">4 km east from Y Xoa Homestay</named-content>; verbatimLocality: <named-content xmlns:xlink="http://www.w3.org/1999/xlink" content-type="dwc:verbatimLocality" xlink:type="simple">4 km east from Y Xoa Homestay</named-content>; minimumElevationInMeters: <named-content xmlns:xlink="http://www.w3.org/1999/xlink" content-type="dwc:minimumElevationInMeters" xlink:type="simple">2000</named-content>; maximumElevationInMeters: <named-content xmlns:xlink="http://www.w3.org/1999/xlink" content-type="dwc:maximumElevationInMeters" xlink:type="simple">2200</named-content>; decimalLatitude: <named-content xmlns:xlink="http://www.w3.org/1999/xlink" content-type="dwc:decimalLatitude" xlink:type="simple">21.32218</named-content>; decimalLongitude: <named-content xmlns:xlink="http://www.w3.org/1999/xlink" content-type="dwc:decimalLongitude" xlink:type="simple">104.495873</named-content>; geodeticDatum: <named-content xmlns:xlink="http://www.w3.org/1999/xlink" content-type="dwc:geodeticDatum" xlink:type="simple">WGS84</named-content></p></list-item></list></tp:treatment-sec><tp:treatment-sec sec-type="Description"><title>Description</title><p><bold>Measurements of holotype</bold> (mm): BM = 21.10 g; HB = 85.0; TL = 117.0; HL = 25.0; EL = 18.0; ONL = 25.92; ZB = 13.85; IB = 5.59; LR = 8.34; BR = 3.67; BBC = 11.49; HBC = 8.55; ZBP = 1.78; LD = 7.08; LIF = 1.53; BIF = 1.87; LBP = 11.27; BBP = 4.00; PPL = 9.21; BMF = 1.78; LB = 3.42; CLM<sup><sub>1-3</sub></sup> = 4.14; BM<sup>1</sup> = 1.18; CLM<sub>1-3</sub> = 4.29; and BM<sub>1</sub> = 1.04.</p><p>One of the larger species within <italic><tp:taxon-name><tp:taxon-name-part taxon-name-part-type="genus" reg="Typhlomys">Typhlomys</tp:taxon-name-part></tp:taxon-name></italic> (HB = 85; ONL = 25.92). Vibrissae very long white; ears prominent, almost bare; eyes vestigial (Fig. <xref ref-type="fig" rid="F11845533">2</xref>). Dorsal body colouration: dark grey; entire ventral body from chin to anus, including inner side of limbs to wrists and knees; greyish due to dark grey hair base and white tip. Fingers four at fore-limbs and five on hind ones; hind feet slender and elongated (HL = 25 mm); plantar palms of all limbs light brown; fingers pale whitish; skin on dorsal surfaces of hind feet brownish, covered with slender hair. Tail long, well exceeding head and body length (TL = 117 mm), with scale rings; proximal third of the tail covered with extremely short and sparse hairs, back part is covered with longer hairs than the ventral side; and the distal half of the tail has tufts of long, dark grey hairs with no white inclusions.</p><p>The braincase is generally dome-shaped and relatively high due to its large size (HBC = 8.55 mm). The rostrum is straight beyond the upper incisors. Tympanic bullas are small. Zygomatic plate narrow; zygomatic arch strait, not incurvate on approximately equal thickness throughout its length. The incisive openings are small, rounded and have a pointed anterior edge. The bony palate is pierced by two pairs of additional symmetrical foramina, with the first pair, located under the rostrum, being approximately half as long as the posterior pair, located between the teeth. Diagonal bone trabeculae are clearly visible deep inside them. Dental formula is usual for the genus 1.0.0.3/1.0.0.3 = 16. M1, with almost equally wide anteroloph and posteroloph. M1 antherofosette is divided into two separate parts (Fig. <xref ref-type="fig" rid="F11845538">4</xref>H). The first molars of the upper jaws have six dark fossette-shaped structures; the first lower molars have only five dark fossette-shaped structures; the second upper and lower ones have four fosettes; and the third molars have two and four. The mesofossette on M1 is open on only the lingual sides. M2 with anterofossette, divided by a complete, well developed mesofosette; m1 with two antherofossettids and a closed mesofossettid. Anterofossettids are present in m2, but relatively short. m3 mesolophid has a crescent shape due to the facet protruding from the lingual side (Fig. <xref ref-type="fig" rid="F11845538">4</xref>H).</p></tp:treatment-sec><tp:treatment-sec sec-type="Diagnosis"><title>Diagnosis</title><p>The new species, morphologically, is most similar to <italic><tp:taxon-name><tp:taxon-name-part taxon-name-part-type="genus" reg="Typhlomys">T.</tp:taxon-name-part><tp:taxon-name-part taxon-name-part-type="species" reg="daloushanensis">daloushanensis</tp:taxon-name-part></tp:taxon-name></italic>, but can be distinguished, based on its dental and skull morphology. Based on genetic diversity, the most relative genetic lineage is <italic><tp:taxon-name><tp:taxon-name-part taxon-name-part-type="genus" reg="Typhlomys">T.</tp:taxon-name-part><tp:taxon-name-part taxon-name-part-type="species" reg="fengjiensis">fengjiensis</tp:taxon-name-part></tp:taxon-name></italic>. It obviously differs from geographically most adjacent species <italic><tp:taxon-name><tp:taxon-name-part taxon-name-part-type="genus" reg="Typhlomys">T.</tp:taxon-name-part><tp:taxon-name-part taxon-name-part-type="species" reg="chapensis">chapensis</tp:taxon-name-part></tp:taxon-name></italic> and <italic><tp:taxon-name><tp:taxon-name-part taxon-name-part-type="genus" reg="Typhlomys">T.</tp:taxon-name-part><tp:taxon-name-part taxon-name-part-type="species" reg="nanus">nanus</tp:taxon-name-part></tp:taxon-name></italic> by a more flattened braincase; from all known <italic><tp:taxon-name><tp:taxon-name-part taxon-name-part-type="genus" reg="Typhlomys">Typhlomys</tp:taxon-name-part></tp:taxon-name></italic> species, except for <italic><tp:taxon-name><tp:taxon-name-part taxon-name-part-type="genus" reg="Typhlomys">T.</tp:taxon-name-part><tp:taxon-name-part taxon-name-part-type="species" reg="cinereus">cinereus</tp:taxon-name-part></tp:taxon-name></italic>, by zygomatic arch with deeper incurve; from <italic><tp:taxon-name><tp:taxon-name-part taxon-name-part-type="genus" reg="Typhlomys">T.</tp:taxon-name-part><tp:taxon-name-part taxon-name-part-type="species" reg="cinereus">cinereus</tp:taxon-name-part></tp:taxon-name></italic> by mesofossette on M1 open on both buccal and lingual sides rather than open on the buccal side only; and from <italic><tp:taxon-name><tp:taxon-name-part taxon-name-part-type="genus" reg="Typhlomys">T.</tp:taxon-name-part><tp:taxon-name-part taxon-name-part-type="species" reg="nanus">nanus</tp:taxon-name-part></tp:taxon-name></italic> by posterofossettid on M1 present. The new species further differs from other species, except <italic><tp:taxon-name><tp:taxon-name-part taxon-name-part-type="genus" reg="Typhlomys">T.</tp:taxon-name-part><tp:taxon-name-part taxon-name-part-type="species" reg="daloushanensis">daloushanensis</tp:taxon-name-part></tp:taxon-name></italic>, by anterofossette on M2 present.</p></tp:treatment-sec><tp:treatment-sec sec-type="Etymology"><title>Etymology</title><p>The specific Latin name <italic><tp:taxon-name><tp:taxon-name-part taxon-name-part-type="genus" reg="Typhlomys"/><tp:taxon-name-part taxon-name-part-type="species" reg="taxuansis">taxuansis</tp:taxon-name-part></tp:taxon-name></italic> composed as an adjective refers to its type locality in Ta Xua Nature Reserve, Son La Province, Bac Yen District, Vietnam. Due to the sampling location being the southernmost location currently known for this genus, we suggest “southern blind tree mouse” as the English common name.</p></tp:treatment-sec><tp:treatment-sec sec-type="Distribution"><title>Distribution</title><p>The new species is currently obtained only from the type locality, but may also be distributed in the adjacent mountainous areas in the northern-western part of Vietnam, north of the Da River. A close genetic similarity between the specimens and the Yunnan findings was found. Additionally, the genetic relationship with the <italic><tp:taxon-name><tp:taxon-name-part taxon-name-part-type="genus" reg="Typhlomys"/><tp:taxon-name-part taxon-name-part-type="species" reg="cinereus">cinereus</tp:taxon-name-part></tp:taxon-name></italic> group species, widespread in central and eastern China, suggests that the range of this species may extend eastwards to the provinces of north-eastern Vietnam, as well as the Chinese Province of Guanxi. Based on the ecological characteristics of habitats, it may also be distributed southwards, for example, at the Annamite Range, both on the Laotian and Vietnamese sides, but there are still no notes on its findings to the south from the Da River.</p></tp:treatment-sec><tp:treatment-sec sec-type="Ecology"><title>Ecology</title><p>The specimen investigated was captured in moist, misty mountainous forests at mid-altitudes (2000–2200 m a.s.l.). Sympatric species include <italic><tp:taxon-name><tp:taxon-name-part taxon-name-part-type="genus" reg="Neotetracus">Neotetracus</tp:taxon-name-part><tp:taxon-name-part taxon-name-part-type="species" reg="sinensis">sinensis</tp:taxon-name-part></tp:taxon-name></italic>, <italic><tp:taxon-name><tp:taxon-name-part taxon-name-part-type="genus" reg="Eothenomys">Eothenomys</tp:taxon-name-part><tp:taxon-name-part taxon-name-part-type="species" reg="miletus">miletus</tp:taxon-name-part></tp:taxon-name></italic>, <italic><tp:taxon-name><tp:taxon-name-part taxon-name-part-type="genus" reg="Dremomys">Dremomys</tp:taxon-name-part><tp:taxon-name-part taxon-name-part-type="species" reg="ornatus">ornatus</tp:taxon-name-part></tp:taxon-name></italic>, <italic><tp:taxon-name><tp:taxon-name-part taxon-name-part-type="genus" reg="Dremomys">Dremomys</tp:taxon-name-part><tp:taxon-name-part taxon-name-part-type="species" reg="gularis">gularis</tp:taxon-name-part></tp:taxon-name></italic>, <italic><tp:taxon-name><tp:taxon-name-part taxon-name-part-type="genus" reg="Niviventer">Niviventer</tp:taxon-name-part><tp:taxon-name-part taxon-name-part-type="species" reg="lotipes">lotipes</tp:taxon-name-part></tp:taxon-name></italic>, <italic><tp:taxon-name><tp:taxon-name-part taxon-name-part-type="genus" reg="Niviventer">Niviventer</tp:taxon-name-part><tp:taxon-name-part taxon-name-part-type="species" reg="fulvescens">fulvescens</tp:taxon-name-part></tp:taxon-name></italic>, <italic><tp:taxon-name><tp:taxon-name-part taxon-name-part-type="genus" reg="Mus">Mus</tp:taxon-name-part><tp:taxon-name-part taxon-name-part-type="species" reg="pahari">pahari</tp:taxon-name-part></tp:taxon-name></italic> and <italic><tp:taxon-name><tp:taxon-name-part taxon-name-part-type="genus" reg="Leopoldamys">Leopoldamys</tp:taxon-name-part><tp:taxon-name-part taxon-name-part-type="species" reg="edwardsi">edwardsi</tp:taxon-name-part></tp:taxon-name></italic>, these being mostly the species of the Chinese mountain faunistic complex.</p></tp:treatment-sec><tp:treatment-sec sec-type="Conservation"><title>Conservation</title><p>The genus <italic><tp:taxon-name><tp:taxon-name-part taxon-name-part-type="genus" reg="Typhlomys">Typhlomys</tp:taxon-name-part></tp:taxon-name></italic> has recently been assessed for the IUCN Red List of Threatened Species in 2016. The only species recognised there to date, <italic><tp:taxon-name><tp:taxon-name-part taxon-name-part-type="genus" reg="Typhlomys">Typhlomys</tp:taxon-name-part><tp:taxon-name-part taxon-name-part-type="species" reg="cinereus">cinereus</tp:taxon-name-part></tp:taxon-name></italic>, is listed as Least Concern (<xref ref-type="bibr" rid="B11845985">Smith 2016</xref>). This is obviously outdated information and does not reflect current taxonomy improvements in this group. In fact, data on the conservation status of this rather exotic group of rodents is almost non-existent for most species. Here, we will try to close this gap to some extent, relying on modern data.</p><p>Based on literature sources and original data, we can compose a distribution map for the genus <italic><tp:taxon-name><tp:taxon-name-part taxon-name-part-type="genus" reg="Typhlomys">Typhlomys</tp:taxon-name-part></tp:taxon-name></italic> as shown in Fig. <xref ref-type="fig" rid="F11845530">1</xref>. The range area of the species, estimated from an ellipse containing all reliable finds, may range from about 1.27 mln km<sup>2</sup> for <italic><tp:taxon-name><tp:taxon-name-part taxon-name-part-type="genus" reg="Typhlomys">T.</tp:taxon-name-part><tp:taxon-name-part taxon-name-part-type="species" reg="cinereus">cinereus</tp:taxon-name-part></tp:taxon-name></italic> with <italic><tp:taxon-name><tp:taxon-name-part taxon-name-part-type="genus" reg="Typhlomys">T.</tp:taxon-name-part><tp:taxon-name-part taxon-name-part-type="species" reg="huangshanensis">huangshanensis</tp:taxon-name-part></tp:taxon-name></italic>, 330000 km<sup>2</sup> for <italic><tp:taxon-name><tp:taxon-name-part taxon-name-part-type="genus" reg="Typhlomys">T.</tp:taxon-name-part><tp:taxon-name-part taxon-name-part-type="species" reg="daloushanensis">daloushanensis</tp:taxon-name-part></tp:taxon-name></italic>, 60000–70000 for <italic><tp:taxon-name><tp:taxon-name-part taxon-name-part-type="genus" reg="Typhlomys">T.</tp:taxon-name-part><tp:taxon-name-part taxon-name-part-type="species" reg="chapensis">chapensis</tp:taxon-name-part></tp:taxon-name></italic> and <italic><tp:taxon-name><tp:taxon-name-part taxon-name-part-type="genus" reg="Typhlomys">T.</tp:taxon-name-part><tp:taxon-name-part taxon-name-part-type="species" reg="nanus">nanus</tp:taxon-name-part></tp:taxon-name></italic>, about 12000 km<sup>2</sup> for <italic><tp:taxon-name><tp:taxon-name-part taxon-name-part-type="genus" reg="Typhlomys">T.</tp:taxon-name-part><tp:taxon-name-part taxon-name-part-type="species" reg="taxuansis">taxuansis</tp:taxon-name-part></tp:taxon-name></italic> to only 80–100 km<sup>2</sup> for <italic><tp:taxon-name><tp:taxon-name-part taxon-name-part-type="genus" reg="Typhlomys">T.</tp:taxon-name-part><tp:taxon-name-part taxon-name-part-type="species" reg="fenjiensis">fenjiensis</tp:taxon-name-part></tp:taxon-name></italic>. At the same time, the real area of mountain forest within this zone is 10–20 times smaller. This circumstance is obviously of the utmost importance for environmental protection.</p><p>In agreement with IUCN rules (<xref ref-type="bibr" rid="B11845994">Anonymous 2001</xref>, <xref ref-type="bibr" rid="B11846002">Anonymous 2012</xref>), there are five quantitative criteria that are used to determine whether a taxon is threatened or not and, if threatened, to which category of threat it belongs (Critically Endangered, Endangered or Vulnerable). These five criteria are: population size reduction (past, present and/or projected); geographic range size and fragmentation, few locations, decline or fluctuations; small and declining population size and fragmentation, fluctuations or a few subpopulations; a very small population or very restricted distribution; and quantitative analysis of extinction risk.</p><p>Of the five circumstances given, only geographic range size and fragmentation match these species’ situation. The data currently available does not suggest either a very small population or any decline or reduction in population. For <italic><tp:taxon-name><tp:taxon-name-part taxon-name-part-type="genus" reg="Typhlomys">T.</tp:taxon-name-part><tp:taxon-name-part taxon-name-part-type="species" reg="cinereus">cinereus</tp:taxon-name-part></tp:taxon-name></italic> proper and <italic><tp:taxon-name><tp:taxon-name-part taxon-name-part-type="genus" reg="Typhlomys">T.</tp:taxon-name-part><tp:taxon-name-part taxon-name-part-type="species" reg="daloushanensis">daloushanensis</tp:taxon-name-part></tp:taxon-name></italic>, their natural ranges and the number of localities where the animals are listed allow for confirmation of their Least Concern (LC) status. For another, more profound inspection of needs. In agreement with IUCN rules, to qualify for criterion geographic range size and fragmentation, the general distributional threshold must first be met for one of the categories of threat, either in terms of extent of occurrence (EOO) or area of occupancy (AOO). The taxon must then meet at least two of the three options listed for this criterion. The options are: (a) severely fragmented or known to exist in no more than “X” locations; (b) continuing decline; or (c) extreme fluctuation (IUCN <xref ref-type="bibr" rid="B11845994">Anonymous 2001</xref>, IUCN <xref ref-type="bibr" rid="B11846002">Anonymous 2012</xref>). Of these criteria, only B1a is obviously applicable for all other species — fragmentation of the area due to the natural fragmentation of landscapes. It should be noticed that, within the category, <italic><tp:taxon-name><tp:taxon-name-part taxon-name-part-type="genus" reg="Typhlomys">T.</tp:taxon-name-part><tp:taxon-name-part taxon-name-part-type="species" reg="nanus">nanus</tp:taxon-name-part></tp:taxon-name></italic>, <italic><tp:taxon-name><tp:taxon-name-part taxon-name-part-type="genus" reg="Typhlomys">T.</tp:taxon-name-part><tp:taxon-name-part taxon-name-part-type="species" reg="taxuansis">taxuansis</tp:taxon-name-part></tp:taxon-name></italic> and <italic><tp:taxon-name><tp:taxon-name-part taxon-name-part-type="genus" reg="Typhlomys">T.</tp:taxon-name-part><tp:taxon-name-part taxon-name-part-type="species" reg="fengjiensis">fengjiensis</tp:taxon-name-part></tp:taxon-name></italic> could formally be classified as VU (Vulnerable) according to criterion B1 (Extent of Occurrence EOO) and, according to subcategory B2a (Area of Occupancy AOO). For <italic><tp:taxon-name><tp:taxon-name-part taxon-name-part-type="genus" reg="Typhlomys">T.</tp:taxon-name-part><tp:taxon-name-part taxon-name-part-type="species" reg="fengjiensis">fengjiensis</tp:taxon-name-part></tp:taxon-name></italic>, it is possible even to be Endangered due to the less than ten closely situated localities currently identified. However, there is still a little information about the natural situation to date.</p><p>For <italic><tp:taxon-name><tp:taxon-name-part taxon-name-part-type="genus" reg="Typhlomys">T.</tp:taxon-name-part><tp:taxon-name-part taxon-name-part-type="species" reg="taxuansis">taxuansis</tp:taxon-name-part></tp:taxon-name></italic>, the range area of the species, estimated from an ellipse containing known finds, including closely-related Chinese samples, covers about 12,000 km<sup>2</sup>. At the same time, the real area of cloud forest vegetation within this zone is 10–20 times smaller. On the other hand, there is every reason to believe that the species is distributed much more widely, out of cloud forests and may well be in karst vegetation covering many hundreds of square kilometres in the regions of northern Indochina and southern China. It should also be noted that, in accordance with the IUCN rules, in the absence of any plausible threat to the taxon, the term "location" cannot be used and the subcriteria that refer to the number of locations will not be met. As far as is known to date, all the species apparently show neither a noticeable decrease in abundance (b) nor significant fluctuations (c) in relation to the size of the range or the number of individuals.</p><p>Thus, we believe that the category Least Concern may be applied to <italic><tp:taxon-name><tp:taxon-name-part taxon-name-part-type="genus" reg="Typhlomys">T.</tp:taxon-name-part><tp:taxon-name-part taxon-name-part-type="species" reg="cinereus">cinereus</tp:taxon-name-part></tp:taxon-name></italic> and <italic><tp:taxon-name><tp:taxon-name-part taxon-name-part-type="genus" reg="Typhlomys">T.</tp:taxon-name-part><tp:taxon-name-part taxon-name-part-type="species" reg="daloushanensis">daloushanensis</tp:taxon-name-part></tp:taxon-name></italic>, along with Near Threatened B1a+2a and that the current population trend is stable for <italic><tp:taxon-name><tp:taxon-name-part taxon-name-part-type="genus" reg="Typhlomys">T.</tp:taxon-name-part><tp:taxon-name-part taxon-name-part-type="species" reg="chapensis">chapensis</tp:taxon-name-part></tp:taxon-name></italic>, <italic><tp:taxon-name><tp:taxon-name-part taxon-name-part-type="genus" reg="Typhlomys">T.</tp:taxon-name-part><tp:taxon-name-part taxon-name-part-type="species" reg="nanus">nanus</tp:taxon-name-part></tp:taxon-name></italic>, <italic><tp:taxon-name><tp:taxon-name-part taxon-name-part-type="genus" reg="Typhlomys">T.</tp:taxon-name-part><tp:taxon-name-part taxon-name-part-type="species" reg="taxuansis">taxuansis</tp:taxon-name-part></tp:taxon-name></italic> and <italic><tp:taxon-name><tp:taxon-name-part taxon-name-part-type="genus" reg="Typhlomys">T.</tp:taxon-name-part><tp:taxon-name-part taxon-name-part-type="species" reg="fengjiensis">fengjiensis</tp:taxon-name-part></tp:taxon-name></italic> species. The main threats to its conservation are not primarily linked to direct impacts and population reduction, but rather to its association with specific and highly- specialised habitat types, such as high-level mountain and cloud forest vegetation, which may limit the potential distribution for many species.</p></tp:treatment-sec><tp:treatment-sec sec-type="Taxon discussion"><title>Taxon discussion</title><p>The molecular dating analyses suggested that divergences within <italic><tp:taxon-name><tp:taxon-name-part taxon-name-part-type="genus" reg="Typhlomys">Typhlomys</tp:taxon-name-part></tp:taxon-name></italic> started during the middle or late Miocene. Divergence in the Miocene is usually considered a genus-level diversification (<xref ref-type="bibr" rid="B11845615">Jansa et al. 2009</xref>). In China, remains of several species of blind tree mice have been found in the Upper Miocene (<xref ref-type="bibr" rid="B11846011">Qiu 1989</xref>, <xref ref-type="bibr" rid="B11846020">Qiu and Ni 2019</xref>), Pliopleistocene (<xref ref-type="bibr" rid="B11846029">Qiu Z and Jin C-Z 2017</xref>), Lower Pleistocene (<xref ref-type="bibr" rid="B11846038">Zheng 1993</xref>,<xref ref-type="bibr" rid="B11845571">Fejfar and Kalthoff 1999</xref>, <xref ref-type="bibr" rid="B11846046">Zheng 2004</xref>, <xref ref-type="bibr" rid="B11850385">Jin et al. 2009</xref>, <xref ref-type="bibr" rid="B11846062">Wang et al. 2014</xref>) and lower Upper Pleistocene. This timing is congruent with fossil records of <tp:taxon-name><tp:taxon-name-part taxon-name-part-type="family">Platacanthomyidae</tp:taxon-name-part></tp:taxon-name> (<xref ref-type="bibr" rid="B11846011">Qiu 1989</xref>). A special pattern of tooth morphology was also found in four congeneric fossil species from the late Miocene to the Pleistocene in China (<xref ref-type="bibr" rid="B11846011">Qiu 1989</xref>, <xref ref-type="bibr" rid="B11846038">Zheng 1993</xref>). However, the recent species available only differed from each other by appearance, size and tender features of pelage colour. The patterns and structures of their molar teeth for many species are rather similar. Considerable differences in tooth size and tooth crown height were observed in fossil species, but the patterns and structures of teeth have remained stable since the early Pleistocene. However, as we can see, in a number of cases, quite distinct morphological features of the structure of the chewing surface can be detected, marking the species.</p><p>The palaeontological history of <italic><tp:taxon-name><tp:taxon-name-part taxon-name-part-type="genus" reg="Typhlomys">Typhlomys</tp:taxon-name-part></tp:taxon-name></italic> in Vietnam has been largely unknown until recently, but this year a fossil of <italic><tp:taxon-name><tp:taxon-name-part taxon-name-part-type="genus" reg="Typhlomys">Typhlomys</tp:taxon-name-part><tp:taxon-name-part taxon-name-part-type="species" reg="stegodontis">stegodontis</tp:taxon-name-part></tp:taxon-name></italic> sp. nov. was described, based on a maxillary fragment and isolated teeth from the Middle Pleistocene Tham Hai cave locality in northern Vietnam (Lang Son Province, about 200 km NE from Ta Xua). This first finding of the fossil <tp:taxon-name><tp:taxon-name-part taxon-name-part-type="family">Platacanthomyidae</tp:taxon-name-part></tp:taxon-name> in Vietnam fills the Middle Pleistocene gap in the palaeontological record of the family (<xref ref-type="bibr" rid="B11846084">Lopatin 2024</xref>). Interestingly, the parafossette M1 in the holotype of the fossil <italic><tp:taxon-name><tp:taxon-name-part taxon-name-part-type="genus" reg="Typhlomys">T.</tp:taxon-name-part><tp:taxon-name-part taxon-name-part-type="species" reg="stegodontis">stegodontis</tp:taxon-name-part></tp:taxon-name></italic> is obviously bifurcated, with an anterolingual branch reaching the enamel wall of the tooth. This structure is largely similar to the completely isolated additional fossette region observed in M1 <italic><tp:taxon-name><tp:taxon-name-part taxon-name-part-type="genus" reg="Typhlomys">T.</tp:taxon-name-part><tp:taxon-name-part taxon-name-part-type="species" reg="taxuansis">taxuansis</tp:taxon-name-part></tp:taxon-name></italic>, constituting one of its unique features. This similarity, as well as the geographical location of the finding, suggests an evolutionary relationship between these taxa. Unfortunately, the third upper molar of the fossil species has not yet been discovered, but surveys continue.</p><p>The distribution of the different <italic><tp:taxon-name><tp:taxon-name-part taxon-name-part-type="genus" reg="Typhlomys">Typhlomys</tp:taxon-name-part></tp:taxon-name></italic> species demonstrates a distinct geographic pattern, which could be partly due to the complex topography and low dispersal ability of many animals (<xref ref-type="bibr" rid="B12140604">Fu and Zeng 2008</xref>, <xref ref-type="bibr" rid="B12140623">Zhou et al. 2012</xref>, <xref ref-type="bibr" rid="B11845681">Cheng et al. 2017</xref>, <xref ref-type="bibr" rid="B12140613">Hinckley et al. 2020</xref>). On the other hand, in Yunnan, scattered mountain ranges with elevations over 3000 m., such as the Wuyi and Huangshan Mountains, form patches of “sky islands” favoured allopatry in isolated areas (<xref ref-type="bibr" rid="B12140635">McCormack et al. 2009</xref>). It should be noted that, taking into account new data, these islands of high-mountain habitats are occupied by representatives of the <tp:taxon-name><tp:taxon-name-part taxon-name-part-type="genus" reg="Typhlomys"/><tp:taxon-name-part taxon-name-part-type="species" reg="chapensis">chapensis</tp:taxon-name-part></tp:taxon-name> group and the <tp:taxon-name><tp:taxon-name-part taxon-name-part-type="genus" reg="Typhlomys"/><tp:taxon-name-part taxon-name-part-type="species" reg="cinereus">cinereus</tp:taxon-name-part></tp:taxon-name> group, which are mainly distributed in the east and often occupy lower-lying habitats. In addition, mountains provide a wide altitudinal range that helps buffer climate changes and has provided initially continuously suitable habitats for <italic><tp:taxon-name><tp:taxon-name-part taxon-name-part-type="genus" reg="Typhlomys">Typhlomys</tp:taxon-name-part></tp:taxon-name></italic> since the early Late Miocene (<xref ref-type="bibr" rid="B12140664">Wu et al. 2013</xref>, <xref ref-type="bibr" rid="B12140652">He et al. 2019</xref>). This may indicate that, during the Late Miocene, when the most rapid speciation within the genus <italic><tp:taxon-name><tp:taxon-name-part taxon-name-part-type="genus" reg="Typhlomys">Typhlomys</tp:taxon-name-part></tp:taxon-name></italic> occurred, this taxon may have been a less pronounced montane group. Some of the originally temperate montane populations could have been locked within a lower montane region and were forced to adapt to an increasingly high-altitude climate as the mountains rose and montane vegetation belts moved in the Pleistocene. This may explain the proximity of ranges with true allopatry of <italic><tp:taxon-name><tp:taxon-name-part taxon-name-part-type="genus" reg="Typhlomys">T.</tp:taxon-name-part><tp:taxon-name-part taxon-name-part-type="species" reg="nanus">nanus</tp:taxon-name-part></tp:taxon-name></italic>, <italic><tp:taxon-name><tp:taxon-name-part taxon-name-part-type="genus" reg="Typhlomys">T.</tp:taxon-name-part><tp:taxon-name-part taxon-name-part-type="species" reg="cheapens">cheapens</tp:taxon-name-part></tp:taxon-name></italic>, <italic><tp:taxon-name><tp:taxon-name-part taxon-name-part-type="genus" reg="Typhlomys">T.</tp:taxon-name-part><tp:taxon-name-part taxon-name-part-type="species" reg="taxuansis">taxuansis</tp:taxon-name-part></tp:taxon-name></italic> and several as yet undescribed species and forms in the mountains of Yunnan and northern Vietnam. Lately, the complex topography of Yunnan mountains may facilitate allopatric speciation by physical isolation, eventually resulting in a series of endemic species with narrow isolated areas. Up till now, there are still a number of populations without genetic attribution from many regions (<xref ref-type="bibr" rid="B11845777">Pu et al. 2022</xref>). Thus, the number of species of the genus <italic><tp:taxon-name><tp:taxon-name-part taxon-name-part-type="genus" reg="Typhlomys">Typhlomys</tp:taxon-name-part></tp:taxon-name></italic> in China and Vietnam still requires further profound biodiversity surveys, taxonomic and phylogenetic studies, which may result in many interesting findings.</p></tp:treatment-sec><tp:treatment-sec><!--Section generated to contain objects referenced in tp:taxon-treatment.--><fig id="F11845538" position="float" orientation="portrait"><object-id xmlns:xlink="http://www.w3.org/1999/xlink" content-type="arpha" xlink:type="simple">1F552B65-EB52-5A08-A655-10EA2618AFF9</object-id><object-id xmlns:xlink="http://www.w3.org/1999/xlink" content-type="doi" xlink:type="simple">10.3897/BDJ.12.e133363.figure4</object-id><label>Figure 4.</label><caption><p>The holotype of <italic><tp:taxon-name><tp:taxon-name-part taxon-name-part-type="genus" reg="Typhlomys">Typhlomys</tp:taxon-name-part><tp:taxon-name-part taxon-name-part-type="species" reg="taxuansis">taxuansis</tp:taxon-name-part></tp:taxon-name></italic>, skull, ZMMU S-210284 (field number: BY-60, adult female). <bold>A</bold> Dorsal view; <bold>B</bold> Ventral view; <bold>C</bold> Lateral view; <bold>D</bold> Lower jaw, dorsal view; <bold>E</bold> Lower jaw, lateral view; <bold>H</bold> M1-M3 upper molars, occlusal pattern, enlarged scale; <bold>I</bold> m1-m3 lower molars, occlusal pattern, enlarged scale.</p></caption><graphic xmlns:xlink="http://www.w3.org/1999/xlink" xlink:href="bdj-12-e133363-g004.png" position="float" id="oo_1149779.png" orientation="portrait" xlink:type="simple"><uri content-type="original_file" xlink:type="simple">https://binary.pensoft.net/fig/1149779</uri></graphic></fig><fig id="F11845533" position="float" orientation="portrait"><object-id xmlns:xlink="http://www.w3.org/1999/xlink" content-type="arpha" xlink:type="simple">C85BA79B-569F-5C1E-856D-2200524284B5</object-id><object-id xmlns:xlink="http://www.w3.org/1999/xlink" content-type="doi" xlink:type="simple">10.3897/BDJ.12.e133363.figure2</object-id><label>Figure 2.</label><caption><p>A new species of <italic><tp:taxon-name><tp:taxon-name-part taxon-name-part-type="genus" reg="Typhlomys">Typhlomys</tp:taxon-name-part></tp:taxon-name></italic> from Ta Xua Nature Reserve, specimen BY-60, adult female, external view. Photo of Alexander E. Balakirev. <bold>A</bold> Dorsal view; <bold>B</bold> Ventral view; <bold>C</bold> Lateral view; <bold>D</bold> Belly, enlarged scale; <bold>E</bold> Head and backside, enlarged scale; <bold>F</bold> Distal half of tail with brush; <bold>G</bold> Hind foot, dorsal view.</p></caption><graphic xmlns:xlink="http://www.w3.org/1999/xlink" xlink:href="bdj-12-e133363-g002.jpg" position="float" id="oo_1096134.jpg" orientation="portrait" xlink:type="simple"><uri content-type="original_file" xlink:type="simple">https://binary.pensoft.net/fig/1096134</uri></graphic></fig><fig id="F11845530" position="float" orientation="portrait"><object-id xmlns:xlink="http://www.w3.org/1999/xlink" content-type="arpha" xlink:type="simple">2F0341A9-6214-56A7-B618-4A2F9650E3E7</object-id><object-id xmlns:xlink="http://www.w3.org/1999/xlink" content-type="doi" xlink:type="simple">10.3897/BDJ.12.e133363.figure1</object-id><label>Figure 1.</label><caption><p>Distribution map for genetically investigated <italic><tp:taxon-name><tp:taxon-name-part taxon-name-part-type="genus" reg="Typhlomys">Typhlomys</tp:taxon-name-part></tp:taxon-name></italic> species and lineages.</p></caption><graphic xmlns:xlink="http://www.w3.org/1999/xlink" xlink:href="bdj-12-e133363-g001.png" position="float" id="oo_1149843.png" orientation="portrait" xlink:type="simple"><uri content-type="original_file" xlink:type="simple">https://binary.pensoft.net/fig/1149843</uri></graphic></fig></tp:treatment-sec><ref-list><ref id="B11845985"><element-citation xmlns:xlink="http://www.w3.org/1999/xlink" publication-type="article" xlink:type="simple"><person-group person-group-type="author"><name name-style="western"><surname>Smith</surname><given-names>A. T.</given-names></name></person-group><year>2016</year><article-title>
            <italic>
              <tp:taxon-name><tp:taxon-name-part taxon-name-part-type="genus" reg="Typhlomys">Typhlomys</tp:taxon-name-part><tp:taxon-name-part taxon-name-part-type="species" reg="cinereus">cinereus</tp:taxon-name-part></tp:taxon-name>
            </italic>
          </article-title><source>IUCN Red List of Threatened Species</source><pub-id pub-id-type="doi">10.2305/iucn.uk.2017-2.rlts.t22605a22240953.en</pub-id></element-citation></ref><ref id="B11845994"><element-citation xmlns:xlink="http://www.w3.org/1999/xlink" publication-type="book" xlink:type="simple"><person-group person-group-type="author"><anonymous/></person-group><year>2001</year><source>IUCN Red List Categories and Criteria: Version 3.1</source><publisher-name>IUCN Species Survival Commission. IUCN</publisher-name></element-citation></ref><ref id="B11846002"><element-citation xmlns:xlink="http://www.w3.org/1999/xlink" publication-type="article" xlink:type="simple"><person-group person-group-type="author"><anonymous/></person-group><year>2012</year><article-title>IUCN Red List Categories and Criteria: Version 3.1. Second</article-title><source>IUCN</source><uri xlink:type="simple">www.iucnredlist.org/technicaldocuments/categories-and-criteria</uri></element-citation></ref><ref id="B11845615"><element-citation xmlns:xlink="http://www.w3.org/1999/xlink" publication-type="article" xlink:type="simple"><person-group person-group-type="author"><name name-style="western"><surname>Jansa</surname><given-names>S. A.,</given-names></name><name name-style="western"><surname>Giarla</surname><given-names>T. C.,</given-names></name><name name-style="western"><surname>Lim</surname><given-names>B. K.,</given-names></name></person-group><year>2009</year><article-title>The phylogenetic position of the rodent genus <italic><tp:taxon-name><tp:taxon-name-part taxon-name-part-type="genus" reg="Typhlomys">Typhlomys</tp:taxon-name-part></tp:taxon-name></italic> and the geographic origin of <tp:taxon-name><tp:taxon-name-part taxon-name-part-type="superfamily">Muroidea</tp:taxon-name-part></tp:taxon-name></article-title><source>Journal of Mammalogy</source><volume>90</volume><fpage>1083</fpage><lpage>1094</lpage><pub-id pub-id-type="doi">10.1644/08-MAMM-A-318.1</pub-id></element-citation></ref><ref id="B11846011"><element-citation xmlns:xlink="http://www.w3.org/1999/xlink" publication-type="article" xlink:type="simple"><person-group person-group-type="author"><name name-style="western"><surname>Qiu</surname><given-names>Z.</given-names></name></person-group><year>1989</year><article-title>Fossil platacanthomyids from the hominoid locality of Lufeng, Yunnan</article-title><source>Vertebrat Pal Asiatic</source><volume>27</volume><fpage>268</fpage><lpage>283</lpage></element-citation></ref><ref id="B11846020"><element-citation xmlns:xlink="http://www.w3.org/1999/xlink" publication-type="article" xlink:type="simple"><person-group person-group-type="author"><name name-style="western"><surname>Qiu</surname><given-names>Z.</given-names></name><name name-style="western"><surname>Ni</surname><given-names>X.</given-names></name></person-group><year>2019</year><article-title>Platacanthomyids (<tp:taxon-name><tp:taxon-name-part taxon-name-part-type="order">Rodentia</tp:taxon-name-part></tp:taxon-name>, <tp:taxon-name><tp:taxon-name-part taxon-name-part-type="class">Mammalia</tp:taxon-name-part></tp:taxon-name>) from the Late Miocene Yuanmou hominoid locality of Yunnan China</article-title><source>Fossil Imprint</source><volume>75</volume><issue>3-4</issue><fpage>383</fpage><lpage>396</lpage><pub-id pub-id-type="doi">10.2478/if-2019-0024</pub-id></element-citation></ref><ref id="B11846029"><element-citation xmlns:xlink="http://www.w3.org/1999/xlink" publication-type="article" xlink:type="simple"><person-group person-group-type="author"><name name-style="western"><surname>Qiu Z</surname></name><name name-style="western"><surname>Jin C-Z</surname></name></person-group><year>2017</year><article-title>Platacanthomyid remains from the late Cenozoic deposits of East China</article-title><source><tp:taxon-name><tp:taxon-name-part taxon-name-part-type="subphylum">Vertebrata</tp:taxon-name-part></tp:taxon-name> Palasiatica</source><volume>55</volume><pub-id pub-id-type="doi">10.19615/j.cnki.1000-3118.170721.</pub-id></element-citation></ref><ref id="B11846038"><element-citation xmlns:xlink="http://www.w3.org/1999/xlink" publication-type="book" xlink:type="simple"><person-group person-group-type="author"><name name-style="western"><surname>Zheng</surname><given-names>S. H.</given-names></name></person-group><year>1993</year><source>Quaternary rodents of Sichuan-Guizhou area, China</source><publisher-name>Science Press</publisher-name><publisher-loc>Beijing</publisher-loc></element-citation></ref><ref id="B11845571"><element-citation xmlns:xlink="http://www.w3.org/1999/xlink" publication-type="article" xlink:type="simple"><person-group person-group-type="author"><name name-style="western"><surname>Fejfar</surname><given-names>O.</given-names></name><name name-style="western"><surname>Kalthoff</surname><given-names>D. C.</given-names></name></person-group><year>1999</year><article-title>Aberrant cricetids (Platacanthomyines, <tp:taxon-name><tp:taxon-name-part taxon-name-part-type="order">Rodentia</tp:taxon-name-part></tp:taxon-name>, <tp:taxon-name><tp:taxon-name-part taxon-name-part-type="class">Mammalia</tp:taxon-name-part></tp:taxon-name>) from the Miocene of Eurasia</article-title><source>Berliner Geowissenschaftliche Abhandlungen Ser. E</source><volume>30</volume><fpage>191</fpage><lpage>206</lpage></element-citation></ref><ref id="B11846046"><element-citation xmlns:xlink="http://www.w3.org/1999/xlink" publication-type="book" xlink:type="simple"><person-group person-group-type="editor"><name name-style="western"><surname>Zheng</surname><given-names>S.</given-names></name></person-group><year>2004</year><source>Jianshi hominid site</source><trans-title>
            <tp:taxon-name><tp:taxon-name-part taxon-name-part-type="order">Rodentia</tp:taxon-name-part></tp:taxon-name>
          </trans-title><publisher-name>Science Press</publisher-name><publisher-loc>Beijing</publisher-loc><size units="page">121-181</size></element-citation></ref><ref id="B11850385"><element-citation xmlns:xlink="http://www.w3.org/1999/xlink" publication-type="chapter" xlink:type="simple"><person-group person-group-type="author"><name name-style="western"><surname>Jin</surname><given-names>C. Z.</given-names></name><name name-style="western"><surname>Zhang</surname><given-names>Y. Q.</given-names></name><name name-style="western"><surname>Wei</surname><given-names>G. B.</given-names></name><etal/></person-group><year>2009</year><chapter-title>Rodentia Bowdich, 1821.</chapter-title><person-group person-group-type="editor"><anonymous/></person-group><source>Paleolithic site – the Renzidong Cave, Fanchang, Anhui Province.</source><publisher-loc>Beijing</publisher-loc><size units="page">166–220</size></element-citation></ref><ref id="B11846062"><element-citation xmlns:xlink="http://www.w3.org/1999/xlink" publication-type="chapter" xlink:type="simple"><person-group person-group-type="author"><name name-style="western"><surname>Wang</surname><given-names>Y.</given-names></name><name name-style="western"><surname>Jin</surname><given-names>C.</given-names></name><name name-style="western"><surname>Mead</surname><given-names>J. I</given-names></name></person-group><year>2014</year><chapter-title>New remains of <italic>Sinomastodon yangziensis</italic> (Proboscidea, Gomphotheriidae) from Sanhe karst Cave with discussion on the evolution of Pleistocene <italic>Sinomastodon</italic> in South China</chapter-title><person-group person-group-type="editor"><anonymous/></person-group><source>Quaternary International</source><volume>V</volume><size units="page">90-96</size><pub-id pub-id-type="doi">10.1016/j.quaint.2013.03.006</pub-id></element-citation></ref><ref id="B11846084"><element-citation xmlns:xlink="http://www.w3.org/1999/xlink" publication-type="article" xlink:type="simple"><person-group person-group-type="author"><name name-style="western"><surname>Lopatin</surname><given-names>A. V,</given-names></name></person-group><year>2024</year><article-title>A new species of <italic><tp:taxon-name><tp:taxon-name-part taxon-name-part-type="genus" reg="Typhlomys">Typhlomys</tp:taxon-name-part></tp:taxon-name></italic> (<tp:taxon-name><tp:taxon-name-part taxon-name-part-type="family">Platacanthomyidae</tp:taxon-name-part></tp:taxon-name>, <tp:taxon-name><tp:taxon-name-part taxon-name-part-type="order">Rodentia</tp:taxon-name-part></tp:taxon-name>) from the middle Pleistocene of northern Vietnam</article-title><source>Doklady Biological Sciences</source><volume>501</volume><issue>1 177-181</issue><fpage>177-181</fpage><lpage>181</lpage><comment content-type="language">Russian</comment><pub-id pub-id-type="doi">10.1134/S0012496621060065</pub-id></element-citation></ref><ref id="B12140604"><element-citation xmlns:xlink="http://www.w3.org/1999/xlink" publication-type="article" xlink:type="simple"><person-group person-group-type="author"><name name-style="western"><surname>Fu</surname><given-names>J. Z.</given-names></name><name name-style="western"><surname>Zeng</surname><given-names>X. M.</given-names></name></person-group><year>2008</year><article-title>How many species are in the genus batrachuperus? A phylogeographical analysis of the stream salamanders (family hynobiidae) from southwestern China</article-title><source>Molecular Ecology</source><volume>17</volume><issue>6</issue><fpage>1469</fpage><lpage>1488</lpage><pub-id pub-id-type="doi">10.1111/j.1365-294X.2007.03681.x</pub-id></element-citation></ref><ref id="B12140623"><element-citation xmlns:xlink="http://www.w3.org/1999/xlink" publication-type="article" xlink:type="simple"><person-group person-group-type="author"><name name-style="western"><surname>Zhou</surname><given-names>W. W.</given-names></name><name name-style="western"><surname>Wen</surname><given-names>Y.</given-names></name><name name-style="western"><surname>Fu</surname><given-names>J. Z.</given-names></name><name name-style="western"><surname>Xu</surname><given-names>Y. B.</given-names></name><name name-style="western"><surname>Jin</surname><given-names>J. Q.</given-names></name><name name-style="western"><surname>Ding</surname><given-names>L.</given-names></name></person-group><year>2012</year><article-title>Speciation in the Rana chensinensis species complex and its relationship to the uplift of the Qinghai-Tibetan Plateau</article-title><source>Molecular Ecology</source><volume>21</volume><issue>4</issue><fpage>960</fpage><lpage>973</lpage><pub-id pub-id-type="doi">10.1111/j.1365-294X.2011.05411.x</pub-id></element-citation></ref><ref id="B11845681"><element-citation xmlns:xlink="http://www.w3.org/1999/xlink" publication-type="article" xlink:type="simple"><person-group person-group-type="author"><name name-style="western"><surname>Cheng</surname><given-names>F.</given-names></name><name name-style="western"><surname>He</surname><given-names>K.</given-names></name><name name-style="western"><surname>Chen</surname><given-names>Z-Z.</given-names></name><name name-style="western"><surname>Zhang</surname><given-names>B.</given-names></name><name name-style="western"><surname>Wan</surname><given-names>T.</given-names></name><name name-style="western"><surname>Li</surname><given-names>J-T.</given-names></name><name name-style="western"><surname>Zhang</surname><given-names>B-W.</given-names></name><name name-style="western"><surname>Jiang</surname><given-names>X-L.</given-names></name></person-group><year>2017</year><article-title>Phylogeny and systematic revision of the genus <italic><tp:taxon-name><tp:taxon-name-part taxon-name-part-type="genus" reg="Typhlomys">Typhlomys</tp:taxon-name-part></tp:taxon-name></italic> (<tp:taxon-name><tp:taxon-name-part taxon-name-part-type="order">Rodentia</tp:taxon-name-part></tp:taxon-name>, <tp:taxon-name><tp:taxon-name-part taxon-name-part-type="family">Platacanthomyidae</tp:taxon-name-part></tp:taxon-name>), with description of a new species</article-title><source>Journal of Mammalogy</source><volume>98</volume><issue>3</issue><fpage>731</fpage><lpage>743</lpage><pub-id pub-id-type="doi">10.1093/jmammal/gyx016</pub-id></element-citation></ref><ref id="B12140613"><element-citation xmlns:xlink="http://www.w3.org/1999/xlink" publication-type="article" xlink:type="simple"><person-group person-group-type="author"><name name-style="western"><surname>Hinckley</surname><given-names>A.</given-names></name><name name-style="western"><surname>Hawkins</surname><given-names>M. T.R.</given-names></name><name name-style="western"><surname>Achmadi</surname><given-names>A. S.</given-names></name><name name-style="western"><surname>Maldonado</surname><given-names>J. E.</given-names></name><name name-style="western"><surname>Leonard</surname><given-names>J. A.</given-names></name></person-group><year>2020</year><article-title>Ancient divergence driven by geographic isolation and ecological adaptation in forest dependent sundaland tree squirrels</article-title><source>Frontiers in Ecology and Evolution</source><volume>8</volume><fpage>208</fpage><pub-id pub-id-type="doi">10.3389/fevo.2020.00208</pub-id></element-citation></ref><ref id="B12140635"><element-citation xmlns:xlink="http://www.w3.org/1999/xlink" publication-type="chapter" xlink:type="simple"><person-group person-group-type="author"><name name-style="western"><surname>McCormack</surname><given-names>J. E.</given-names></name><name name-style="western"><surname>Huang</surname><given-names>H.</given-names></name><name name-style="western"><surname>Knowles</surname><given-names>L. L.</given-names></name></person-group><year>2009</year><chapter-title>Sky islands</chapter-title><person-group person-group-type="editor"><name name-style="western"><surname>Gillespie</surname><given-names>R. G.</given-names></name><name name-style="western"><surname>Clague</surname><given-names>D. A.</given-names></name></person-group><source>Encyclopedia of Islands</source><publisher-name>University of California Press</publisher-name><size units="page">841-843</size></element-citation></ref><ref id="B12140664"><element-citation xmlns:xlink="http://www.w3.org/1999/xlink" publication-type="article" xlink:type="simple"><person-group person-group-type="author"><name name-style="western"><surname>Wu</surname><given-names>Y. K.</given-names></name><name name-style="western"><surname>Wang</surname><given-names>Y. Z.</given-names></name><name name-style="western"><surname>Jiang</surname><given-names>K.</given-names></name><name name-style="western"><surname>Hanken</surname><given-names>J.</given-names></name></person-group><year>2013</year><article-title>Significance of pre-Quaternary climate change for montane species diversity: insights from Asian salamanders (<tp:taxon-name><tp:taxon-name-part taxon-name-part-type="family">Salamandridae</tp:taxon-name-part></tp:taxon-name>: Pachytriton</article-title><source>Molecular Phylogenetics and Evolution</source><volume>66</volume><issue>1</issue><fpage>380</fpage><lpage>390</lpage><pub-id pub-id-type="doi">10.1016/j.ympev.2012.10.011</pub-id></element-citation></ref><ref id="B12140652"><element-citation xmlns:xlink="http://www.w3.org/1999/xlink" publication-type="article" xlink:type="simple"><person-group person-group-type="author"><name name-style="western"><surname>He</surname><given-names>K.</given-names></name><name name-style="western"><surname>E.E.</surname><given-names>Gutierrez</given-names></name><name name-style="western"><surname>Heming</surname><given-names>N. M.</given-names></name><name name-style="western"><surname>Koepfli</surname><given-names>K. P.</given-names></name><name name-style="western"><surname>Wan</surname><given-names>T.</given-names></name><name name-style="western"><surname>He</surname><given-names>S. W.</given-names></name></person-group><year>2019</year><article-title>Cryptic phylogeographic history sheds light on the generation of species diversity in sky-island Mountains</article-title><source>Journal of Biogeography</source><volume>46</volume><issue>10</issue><fpage>2232</fpage><lpage>2247</lpage><pub-id pub-id-type="doi">10.1111/jbi.13664</pub-id></element-citation></ref><ref id="B11845777"><element-citation xmlns:xlink="http://www.w3.org/1999/xlink" publication-type="article" xlink:type="simple"><person-group person-group-type="author"><name name-style="western"><surname>Pu</surname><given-names>Y. T.</given-names></name><name name-style="western"><surname>Wan</surname><given-names>T.</given-names></name><name name-style="western"><surname>Fan</surname><given-names>R. H.</given-names></name><name name-style="western"><surname>Fu</surname><given-names>C. K.</given-names></name><name name-style="western"><surname>Tang</surname><given-names>K. Y.</given-names></name><name name-style="western"><surname>Jiang</surname><given-names>X. L.</given-names></name><name name-style="western"><surname>Zhang</surname><given-names>B. W.</given-names></name><name name-style="western"><surname>Hu</surname><given-names>T. L.</given-names></name><name name-style="western"><surname>Chen</surname><given-names>S. D.</given-names></name><name name-style="western"><surname>Liu</surname><given-names>S. Y.</given-names></name></person-group><year>2022</year><article-title>A new species of the genus <italic><tp:taxon-name><tp:taxon-name-part taxon-name-part-type="genus" reg="Typhlomys">Typhlomys</tp:taxon-name-part></tp:taxon-name></italic> Milne-Edwards, 1877 (<tp:taxon-name><tp:taxon-name-part taxon-name-part-type="order">Rodentia</tp:taxon-name-part></tp:taxon-name>: <tp:taxon-name><tp:taxon-name-part taxon-name-part-type="family">Platacanthomyidae</tp:taxon-name-part></tp:taxon-name>) from Chongqing, China</article-title><source>Zoological Research</source><volume>43</volume><issue>3</issue><fpage>413</fpage><lpage>417</lpage><pub-id pub-id-type="doi">10.24272/j.issn.2095-8137.2021.338.</pub-id></element-citation></ref></ref-list></tp:taxon-treatment>
